# Supplementary material for: Corrigendum to “Oleuropein-Induced Apoptosis Is Mediated by Mitochondrial Glyoxalase 2 in NSCLC A549 Cells: A Mechanistic Inside and a Possible Novel Nonenzymatic Role for an Ancient Enzyme”
Source: Oxid Med Cell Longev. 2020 Sep 9;2020:3045908. doi: 10.1155/2020/3045908 (PMC7502119; doi:10.1155/2020/3045908)
Supplement: Supplementary Materials — The authors provided a “letter of clarification,” the original files for Figures 2 and 4, and independent replicates. [file 3045908.f1.zip]

Archive with 2 entries (2 files):
- Independent experiments Fig. 2 (1).pptx
- Independent experiments Fig. 4 (1).pptx
